# Supplementary material for: Astragaloside IV Attenuates Ocular Hypertension in a Mouse Model of TGFβ2 Induced Primary Open Angle Glaucoma
Source: Int J Mol Sci. 2021 Nov 19;22(22):12508. doi: 10.3390/ijms222212508 (PMC8619727; doi:10.3390/ijms222212508)
Supplement: Supplementary file 1 [file ijms-22-12508-s001.zip]

Archive with 1 entries (1 files):
- ijms-1436068 -supplementary.pdf
